# Supplementary material for: Validation of the Ambivalence and Uncertainty Scale
Source: Int J Environ Res Public Health. 2025 Dec 29;23(1):46. doi: 10.3390/ijerph23010046 (PMC12841398; doi:10.3390/ijerph23010046)
Supplement: Supplementary file 1 [file ijerph-23-00046-s001.zip]

Archive with 5 entries (5 files):
- Supplementary File _S5_Multi-group measurement invariance.pdf
- Supplementary File  S1 AUS questionnaire original German version.pdf
- Supplementary File _S2_Additional_factor-retention_diagnostics.pdf
- Supplementary File _S3_Split-sample cross-validation.pdf
- Supplementary File _S4_EFA_variants.pdf
